# Supplementary material for: Machine Learning in the Classification of Pediatric Posterior Fossa Tumors: A Systematic Review
Source: Cancers (Basel). 2022 Nov 15;14(22):5608. doi: 10.3390/cancers14225608 (PMC9688156; doi:10.3390/cancers14225608)
Supplement: Supplementary file 1 [file cancers-14-05608-s001.zip]

Archive with 1 entries (1 files):
- cancers-1971433-supplementary.pdf
